# Supplementary material for: Fluorinated Rh(I)–NHC Compounds as Potential Antibacterials Against Multidrug-Resistant Klebsiella pneumoniae Clinical Isolates Producing ESBL
Source: Pharmaceutics. 2025 Jul 28;17(8):973. doi: 10.3390/pharmaceutics17080973 (PMC12389553; doi:10.3390/pharmaceutics17080973)
Supplement: Supplementary file 1 [file pharmaceutics-17-00973-s001.zip]

Archive with 1 entries (1 files):
- pharmaceutics-3717614-SI-Corrected.pdf
